# Supplementary material for: DMRT1 regulates human germline commitment
Source: Nat Cell Biol. 2023 Sep 14;25(10):1439–52. doi: 10.1038/s41556-023-01224-7 (PMC10567552; doi:10.1038/s41556-023-01224-7)
Supplement: Supplementary file 2 — (1) Oligos. (2) DNA cloning primers for luciferase assay. (3) Primers for RT–qPCR. (4) Primers for genomic DNA qPCR. (5) Antibodies for immunofluorescence. (6) Antibodies for western blot. (7) Summary statistics from Cell Ranger for scRNA-seq. (8) Total reads number and conversion rate for CAPS+ and TAPSβ whole-genome sequencing. [file 41556_2023_1224_MOESM2_ESM.xlsx]

## Sheet: Table 1
Table 1. Oligos
gRNA (5’ → 3’)
DMRT1 reporter	TGAGCAGTGCCTGCTGCCGA
DAZL reporter	GGCTTATCTAGTTACATGGG
Genotyping primers for DMRT1 (5’ → 3’)
P1	GCAAACACATCAGGACCCAG
P2	ACGATTCAGCCCCAAGAAGT
Genotyping primers for DAZL (5’ → 3’)
P1	ACTGTCTTGATTCTGTAGTCCCT
P2	GTGACAAAGGCTGGAAACGA
Common genotyping primers for DMRT1 and DAZL (5’ → 3’)
P3	CGCATGTTAGCAGACTTCCTCTG
P4	GCTTCTGAGGCGGAAAGAAC
P5	ATTCAGTCGACGTTTAAACGATCG

## Sheet: Table 2
Table 2. DNA cloning primers for luciferase assay
Target		5’ → 3’
DMRT1 peak1 (Genomic DNA)	Forward	tctactctttagtcccttgggcc
	Reverse	ttgcttcctatatggggggagaag
DMRT1 peak2 (Genomic DNA)	Forward	gctactcttggtgtaaagaatgta
	Reverse	aaattaggaataaggtaagggcacc
DMRT1 peak3 (Genomic DNA)	Forward	tttgaatatcttcaatctttatttc
	Reverse	aagaaactaatgtagtaagagagtg
DMRT1 peak1 (Subcloning)	Forward	TCTTACGCGTGCTAGtctactctttagtcccttgggcc
	Reverse	TCGAGCCCGGGCTAGttgcttcctatatggggggagaag
DMRT1 peak2 (Subcloning)	Forward	TCTTACGCGTGCTAGgctactcttggtgtaaagaatgta
	Reverse	TCGAGCCCGGGCTAGaaattaggaataaggtaagggcacc
DMRT1 peak3 (Subcloning)	Forward	TCTTACGCGTGCTAGtttgaatatcttcaatctttatttc
	Reverse	TCGAGCCCGGGCTAGaagaaactaatgtagtaagagagtg
DMRT1 peak1ΔDM motif (Subcloning1)	Forward	cccctacccggtagaattgcgg
	Reverse	gggaaacactggattagcagaa
DMRT1 peak1ΔDM motif (Subcloning2)	Forward	aatccagtgtttccccgctgccctgggagtatgtg
	Reverse	ccgaagactcatttagatcT
DMRT1 peak2ΔDM motif (Subcloning1)	Forward	cccctacccggtagaattgcgg
	Reverse	tttttccactatgtatgacaaagg
DMRT1 peak2ΔDM motif (Subcloning2)	Forward	catacatagtggaaaaaataaggaggtgcccttacct
	Reverse	ccgaagactcatttagatcT
DMRT1 peak3ΔDM motif (Subcloning1)	Forward	cccctacccggtagaattgcgg
	Reverse	ttaaacaaatgagatttttctatt
DMRT1 peak3ΔDM motif (Subcloning2)	Forward	aatctcatttgtttaaagtgtcaagtgatatactcagt
	Reverse	ccgaagactcatttagatcT

## Sheet: Table 3
Table 3. Primers for RT-qPCR
Target		5’ → 3’
RPLP0	Forward	GAAACTCTGCATTCTCGCTTCC
	Reverse	ACTCGTTTGTACCCGTTGATGA
GAPDH	Forward	CGCTTCGCTCTCTGCTCCTCCTGT
	Reverse	GGTGACCAGGCGCCCAATACGA
SOX17	Forward	GAGCCAAGGGCGAGTCCCGTA
	Reverse	CCTTCCACGACTTGCCCAGCAT
PRDM1	Forward	GCGACTCCATTCTGGAGAGA
	Reverse	GTGCACAAACTGGGTGAACT
NANOS3	Forward	CCCGAAACTCGGCAGGCAAGA
	Reverse	AAGGCTCAGACTTCCCGGCAC
CD38	Forward	AAAACAGCACTTTTGGGAGTGT
	Reverse	ATCACCCAGGCCTCTAGTGT
DMRT1	Forward	TCACTTTTGAGGATGCTCCC
	Reverse	CTGCCTTTGTGCTCTTGTTAC
CDH5	Forward	CTTCACCCAGACCAAGTACACA
	Reverse	ACAAACAGAGAGCCCACAGAG
PRAME	Forward	CAGTATATCGCCCAGTTCACC
	Reverse	TTATTGAGAGGGTTTCCAAGGG
DAZL	Forward	ACTCCACCCTCTGGAAATGG
	Reverse	AAGCATTGCCCGACTTCTTC
PIWIL1	Forward	AGAGGTTACCAGACCAGAATGG
	Reverse	CAGGCCGCTGTTGTCATAGA
PIWIL2	Forward	GGGAGGAACTCTCTCCCACT
	Reverse	TCCCTCTTCCAAGCGTCCTA
POU5F1	Forward	GCTGGAGCAAAACCCGGAGG
	Reverse	TCGGCCTGTGTATATCCCAGGGTG
NANOG	Forward	TGCTGAGATGCCTCACACGGA
	Reverse	TGACCGGGACCTTGTCTTCCTT
DNMT1	Forward	ACTGGCGCGATCTGCCCAAC
	Reverse	AGGCTTTGCCGGCTTCCACG
DNMT3A	Forward	GTGCACTGAAATGGAAAGGGTA
	Reverse	GATGACTGGCACGCTCCAT
DNMT3B	Forward	ACCCAACAACACGCAACCAGTG
	Reverse	GCTTGGGTGCGGGGCAGTAG
TET1	Forward	CCCTCCTCTCCACCTAACCA
	Reverse	TACCAGGCAATGTTGGCAGT
TET2	Forward	CTGGTGCAGAGGACAACGAT
	Reverse	TTGACCCATGAGTTGGAGCC
TET3	Forward	TGCACTAGCTGTACCAACCG
	Reverse	TTCCACCTCCTTGAGAAGCC

## Sheet: Table 4
Table 4. Primers for genomic DNA qPCR
Target		5’ → 3’
TPOX	Forward	CGGGAAGGGAACAGGAGTAAG
	Reverse	CCAATCCCAGGTCTTCTGAACA
SOX17 transgene	Forward	CGTGCTGGTTATTGTGCTGT
	Reverse	CTGGGTCTGGCTCTGGTC
PRDM1 transgene	Forward	CGTACCACTTCCTACCCTCG
	Reverse	CTGGAGTTACACTTGGGGGCAGC
DMRT1 transgene	Forward	CGTACCACTTCCTACCCTCG
	Reverse	GGTGTAGAGGGCTTGCTGAA

## Sheet: Table 5
Table 5. Antibodies for immunofluorescence
Antigen	Host	Manufacture	Cat. number	dilution
DMRT1	Rabbit	Abcam	ab166893	1:500
POU5F1	Mouse	BD Biosciences	611203	1:500
DAZL	Rabbit	Abcam	ab34139	1:200
5mC	Rabbit	CST	#28692 (D3S2Z)	1:200
5mC	Mouse	Abcam	ab10805	1:150
5hmC	Rabbit	Active motif	39769	1:500
DNMT3B	Sheep	RnD	AF7646	1:200
TFAP2C	Rabbit	Santa Cruz	sc-8977	1:200
SOX9	Goat	RnD	AF3075-SP	1:200
tdTomato	Goat	SICGEN	AB8181	1:100
DDX4	Rabbit	Abcam	235442	1:200
HuMt	Mouse	Abcam	ab92824	1:800
SOX17	Goat	R&D	AF1924	1:100
SUSD2	Mouse	BioLegend	327408	1:100
TFCP2L1	Goat	R&D	AF5726	1:100

## Sheet: Table 6
Table 6. Antibodies for western blot
Antigen	Host	Manufacture	Cat. number	dilution
SOX17	Rabbit	Cell Signaling	81778	1:1000
PRDM1	Rabbit	BD Biosciences	9115	1:500
DMRT1	Rabbit	Abcam	ab126741	1:1000
LaminB1	Rabbit	Abcam	ab16048	1:1000

## Sheet: Table 7
Table 7. Summary statistics from Cell ranger for scRNA-seq
Sample name	Number of cells	Mean reads per cell	Median genes per cell
4i ESC	4346	39423	6004
N3+PGCLC	6121	29180	5026
DM+PGCLC	6475	29226	5163
d8 DZ+PGCLC	7331	31559	4414

## Sheet: Table 8
Table 8. Total reads number and conversion rate for CAPs and TAPSβ whole-genome sequencing
Method	Sample	Conversion rate	Total sequenced reads
CAPS	4i ESC replicate 1	0.9376	371355249
	4i ESC replicate 2	0.9447	437888466
	N3+PGCLC replicate 1	0.9459	451602404
	N3+PGCLC replicate 2	0.929	441760854
	d8 DZ+PGCLC replicate 1	0.9418	370401054
	d8 DZ+PGCLC replicate 2	0.9395	391118869
TAPSβ	4i ESC replicate 1	0.9475	363745087
	4i ESC replicate 2	0.9533	380319462
	N3+PGCLC replicate 1	0.9589	277340039
	N3+PGCLC replicate 2	0.943	319538829
	d8 DZ+PGCLC replicate 1	0.9442	349224125
	d8 DZ+PGCLC replicate 2	0.9534	440753503
