# Supplementary material for: DMRT1 regulates human germline commitment
Source: Nat Cell Biol. 2023 Sep 14;25(10):1439–52. doi: 10.1038/s41556-023-01224-7 (PMC10567552; doi:10.1038/s41556-023-01224-7)
Supplement: Supplementary file 3 — Statistical source data. [file 41556_2023_1224_MOESM3_ESM.xlsx]

## Sheet: Fig1E
genes	sample	Relative Avg
SOX17	Parental_BSE(-)DEXdox(-)	1.06863
SOX17	Parental_BSE(-)DEXdox(+)	4.03988
SOX17	Parental_BSE(+)DEXdox(-)	4.25357
SOX17	Parental_BSE(+)DEXdox(+)	4.63114
SOX17	S17PR_BSE(-)DEXdox(-)	12.2481
SOX17	S17PR_BSE(-)DEXdox(+)	11.0648
SOX17	S17PR_BSE(+)DEXdox(-)	7.83132
SOX17	S17PR_BSE(+)DEXdox(+)	12.3928
genes	sample	Relative Avg
PRDM1	Parental_BSE(-)DEXdox(-)	1.13267
PRDM1	Parental_BSE(-)DEXdox(+)	0.767872
PRDM1	Parental_BSE(+)DEXdox(-)	1.48304
PRDM1	Parental_BSE(+)DEXdox(+)	1.36709
PRDM1	S17PR_BSE(-)DEXdox(-)	1.69506
PRDM1	S17PR_BSE(-)DEXdox(+)	38.6825
PRDM1	S17PR_BSE(+)DEXdox(-)	1.24488
PRDM1	S17PR_BSE(+)DEXdox(+)	26.1971
genes	sample	Relative Avg
NANOS3	Parental_BSE(-)DEXdox(-)	0.265381
NANOS3	Parental_BSE(-)DEXdox(+)	0.696609
NANOS3	Parental_BSE(+)DEXdox(-)	82.0529
NANOS3	Parental_BSE(+)DEXdox(+)	82.4519
NANOS3	S17PR_BSE(-)DEXdox(-)	0.303442
NANOS3	S17PR_BSE(-)DEXdox(+)	101.932
NANOS3	S17PR_BSE(+)DEXdox(-)	22.0307
NANOS3	S17PR_BSE(+)DEXdox(+)	286.138
genes	sample	Relative Avg
CD38	Parental_BSE(-)DEXdox(-)	0.109726
CD38	Parental_BSE(-)DEXdox(+)	0.950456
CD38	Parental_BSE(+)DEXdox(-)	n.d.
CD38	Parental_BSE(+)DEXdox(+)	2.83694
CD38	S17PR_BSE(-)DEXdox(-)	0.0979566
CD38	S17PR_BSE(-)DEXdox(+)	7.40441
CD38	S17PR_BSE(+)DEXdox(-)	1.17309
CD38	S17PR_BSE(+)DEXdox(+)	8.24994
genes	sample	Relative Avg
DMRT1	Parental_BSE(-)DEXdox(-)	1.41942
DMRT1	Parental_BSE(-)DEXdox(+)	0.112733
DMRT1	Parental_BSE(+)DEXdox(-)	1.39996
DMRT1	Parental_BSE(+)DEXdox(+)	1.39681
DMRT1	S17PR_BSE(-)DEXdox(-)	1.42353
DMRT1	S17PR_BSE(-)DEXdox(+)	53.1558
DMRT1	S17PR_BSE(+)DEXdox(-)	2.2366
DMRT1	S17PR_BSE(+)DEXdox(+)	5.75873
genes	sample	Relative Avg
CDH5	Parental_BSE(-)DEXdox(-)	1.1152
CDH5	Parental_BSE(-)DEXdox(+)	0.586741
CDH5	Parental_BSE(+)DEXdox(-)	1.55232
CDH5	Parental_BSE(+)DEXdox(+)	1.46522
CDH5	S17PR_BSE(-)DEXdox(-)	0.130125
CDH5	S17PR_BSE(-)DEXdox(+)	0.0265493
CDH5	S17PR_BSE(+)DEXdox(-)	0.389834
CDH5	S17PR_BSE(+)DEXdox(+)	1.75024
n.d. not determined
