# Supplementary material for: DMRT1 regulates human germline commitment
Source: Nat Cell Biol. 2023 Sep 14;25(10):1439–52. doi: 10.1038/s41556-023-01224-7 (PMC10567552; doi:10.1038/s41556-023-01224-7)
Supplement: Supplementary file 4 — Statistical source data. [file 41556_2023_1224_MOESM4_ESM.xlsx]

## Sheet: Fig2C
%N+DM+	d11+0	d1+10	d2+9	d3+8	d4+7	d5+6
rep1	0.56	2.66	85.1	69.9	81.3	52.4
rep2	0	14.4	47	50.1	29.9	13.5
ave.	0.28	8.53	66.05	60	55.6	32.95
sem	0.28	5.87	19.05	9.9	25.7	19.45

## Sheet: Fig2E
		d0	d3	d9	d3+6
DMRT1	rep1	-16.4326	-13.6897	-11.4161	-1.36222
DMRT1	rep2	-15.6285	-13.1587	-9.91823	-2.61554
DMRT1	rep3	0	0	-9.31333	-2.18458
DMRT1	rep4	0	0	-6.66921	-2.0549
DMRT1	average	-8.01528	-13.4242	-9.32921	-2.05412
SOX17	rep1	-17.6741	-5.87975	-6.28006	-5.26389
SOX17	rep2	-13.7785	-6.42207	-6.55623	-5.80421
SOX17	rep3	-14.0176	0	-7.41033	-5.83025
SOX17	rep4	-16.5875	0	-7.31921	-6.4519
SOX17	average	-15.5145	-6.15091	-6.89146	-5.63278
PRDM1	rep1	-9.23111	-3.78841	-4.39306	-2.17589
PRDM1	rep2	-8.90453	-4.18207	-4.4349	-2.38554
PRDM1	rep3	-8.87864	0	-3.90567	-2.00558
PRDM1	rep4	-9.10386	0	-3.33055	-2.89157
PRDM1	average	-9.02954	-3.98524	-4.01604	-2.18901
NANOS3	rep1	n.d.	-4.19175	-3.87473	-3.29922
NANOS3	rep2	n.d.	-5.65007	-4.55857	-3.34088
NANOS3	rep3	n.d.	0	-5.112	-3.40558
NANOS3	rep4	n.d.	0	-4.47521	-2.7019
NANOS3	average	n.d.	-4.92091	-4.50513	-3.34856
CDH5	rep1	-16.2489	-12.7764	-9.6894	-1.97556
CDH5	rep2	0	-13.0761	-9.3569	-2.44821
CDH5	rep3	0	0	-8.18567	-1.95592
CDH5	rep4	0	0	-8.57455	-2.95524
CDH5	ave	-8.12447	-12.9262	-8.95163	-2.12656
DAZL	rep1	-14.7913	n.d.	n.d.	n.d.
DAZL	rep2	-13.8742	n.d.	n.d.	n.d.
DAZL	rep3	-12.9116	0	-15.13	-11.9359
DAZL	rep4	-12.2922	0	n.d.	-11.7729
DAZL	ave	-13.4673	n.d.	n.d.	n.d.
n.d. not determined

## Sheet: Fig2F
	Male_migratory	Male_mitotic	Male_mitotic_arrest	Male_Soma
INHBA	0	0.056	0.062	0.96
ACVR1	1.21	1.031	0.574	0.563
ACVR1B	2.41	2.189	1.768	0.27
ACVR1C	0	0.125	0.466	0.032
ACVR2A	0.845	1.074	2.216	0.792
ACVR2B	1.214	0.999	1.553	0.497

## Sheet: Fig2G
	Male_migratory	Male_mitotic	Male_mitotic_arrest	Male_Soma
STRA6	1.282	1.756	0.425	1.037
RDH10	0.061	0.251	0.516	0.057
RDH11	2.543	2.302	1.976	2.488
RDH13	1.482	1.197	0.975	0.391
ALDH1A1	0	0.126	0.707	3.27
ALDH1A2	0.117	0.074	2.172	0.387
ALDH1A3	0.015	0.082	0.328	0.646
CYP26A1	0.005	0.008	0.152	0.005
CYP26B1	0	0.066	0.349	0.468
FABP5	5.272	2.953	3.801	3.45
RARA	0.043	0.244	0.335	0.432
RARB	0.606	0.446	0.785	0.226
RARG	0	0.167	0.857	0.135
RXRA	0.063	0.302	1.313	0.662
RXRB	0.414	0.415	0.371	0.583
RXRG	0.218	0.078	0.044	0
