# Supplementary material for: DMRT1 regulates human germline commitment
Source: Nat Cell Biol. 2023 Sep 14;25(10):1439–52. doi: 10.1038/s41556-023-01224-7 (PMC10567552; doi:10.1038/s41556-023-01224-7)
Supplement: Supplementary file 5 — Statistical source data. [file 41556_2023_1224_MOESM5_ESM.xlsx]

## Sheet: Fig3B
	%DAZL
	Control	SOX17	DMRT1	SOX17/DMRT1
rep1	no data	no data	9.97	27.3
rep2	0.00202	0.021	17.5	30
rep3	0.076	0.45	6.12	38
AVE	0.03901	0.2355	11.1967	31.7667
SEM	0.03699	0.2145	3.34189	3.21265
			*TTEST	0.0113573

## Sheet: Fig3C
genes				ave	rep1	rep2
SOX17	No tg	4i ESC		0.789445
SOX17	S17+DM	4i ESC		741.278
SOX17	S17+DM	DZTo+	d4	5670.02	3192.53	8147.51
SOX17	S17+DM	DZTo+	d8	19122.7	15574.7	22670.6
genes				ave	rep1	rep2
DMRT1	No tg	4i ESC		0.999532
DMRT1	S17+DM	4i ESC		894.822
DMRT1	S17+DM	DZTo+	d4	799994	523044	1.07694e+06
DMRT1	S17+DM	DZTo+	d8	974908	973643	976173
genes				ave	rep1	rep2
DAZL	No tg	4i ESC		0.82421
DAZL	S17+DM	4i ESC		#VALUE!
DAZL	S17+DM	DZTo+	d4	1924.75	1846.62	2002.89
DAZL	S17+DM	DZTo+	d8	801.102	630.482	971.722
genes				ave	rep1	rep2
PRDM1	No tg	4i ESC		0.870908
PRDM1	S17+DM	4i ESC		3.16424
PRDM1	S17+DM	DZTo+	d4	18.2821	14.5954	21.9689
PRDM1	S17+DM	DZTo+	d8	7.67797	6.09524	9.2607
genes				ave	rep1	rep2
NANOS3	No tg	4i ESC		#VALUE!
NANOS3	S17+DM	4i ESC		#VALUE!
NANOS3	S17+DM	DZTo+	d4	0.670761	0.371946	0.969576
NANOS3	S17+DM	DZTo+	d8	0.196644	0.190058	0.203229
genes				ave	rep1	rep2
PRAME	No tg	4i ESC		1.68921
PRAME	S17+DM	4i ESC		8.98328
PRAME	S17+DM	DZTo+	d4	27.9977	14.0739	41.9215
PRAME	S17+DM	DZTo+	d8	334.483	343.942	325.024
genes				ave	rep1	rep2
PIWIL1	No tg	4i ESC		#VALUE!
PIWIL1	S17+DM	4i ESC		0.0515888
PIWIL1	S17+DM	DZTo+	d4	1.81801	1.12326	2.51277
PIWIL1	S17+DM	DZTo+	d8	2.14462	2.71613	1.57312
genes				ave	rep1	rep2
PIWIL2	No tg	4i ESC		#VALUE!
PIWIL2	S17+DM	4i ESC		0.0181512
PIWIL2	S17+DM	DZTo+	d4	0.580774	0.351361	0.810187
PIWIL2	S17+DM	DZTo+	d8	2.36181	1.73149	2.99212
genes				ave	rep1	rep2
POU5F1	No tg	4i ESC		1.02083
POU5F1	S17+DM	4i ESC		0.762965
POU5F1	S17+DM	DZTo+	d4	0.0279919	0.0154546	0.0405293
POU5F1	S17+DM	DZTo+	d8	0.0744291	0.067928	0.0809302
genes				ave	rep1	rep2
NANOG	No tg	4i ESC		1.04073
NANOG	S17+DM	4i ESC		0.653004
NANOG	S17+DM	DZTo+	d4	0.040812	0.0154575	0.0661665
NANOG	S17+DM	DZTo+	d8	0.0438748	0.033055	0.0546945
genes				ave	rep1	rep2
DNMT1	No tg	4i ESC		0.969651
DNMT1	S17+DM	4i ESC		1.20948
DNMT1	S17+DM	DZTo+	d4	2.73321	1.32938	4.13705
DNMT1	S17+DM	DZTo+	d8	3.20514	2.86623	3.54405
genes				ave	rep1	rep2
DNMT3A	No tg	4i ESC		0.847286
DNMT3A	S17+DM	4i ESC		1.33699
DNMT3A	S17+DM	DZTo+	d4	3.38195	2.12106	4.64284
DNMT3A	S17+DM	DZTo+	d8	2.94368	2.49547	3.3919
genes				ave	rep1	rep2
DNMT3B	No tg	4i ESC		0.936625
DNMT3B	S17+DM	4i ESC		0.809913
DNMT3B	S17+DM	DZTo+	d4	0.0425074	0.0254572	0.0595577
DNMT3B	S17+DM	DZTo+	d8	0.0589551	0.0459839	0.0719263
genes				ave	rep1	rep2
TET1	No tg	4i ESC		0.849751
TET1	S17+DM	4i ESC		1.2222
TET1	S17+DM	DZTo+	d4	2.29157	1.36468	3.21845
TET1	S17+DM	DZTo+	d8	1.35007	1.24233	1.45781
genes				ave	rep1	rep2
TET2	No tg	4i ESC		0.519546
TET2	S17+DM	4i ESC		2.17443
TET2	S17+DM	DZTo+	d4	43.3704	20.0297	66.7111
TET2	S17+DM	DZTo+	d8	53.6778	47.527	59.8285
genes				ave	rep1	rep2
TET3	No tg	4i ESC		1.05515
TET3	S17+DM	4i ESC		1.66214
TET3	S17+DM	DZTo+	d4	41.9006	19.7745	64.0266
TET3	S17+DM	DZTo+	d8	46.8863	39.7717	54.0009
n.d. not determined

## Sheet: Fig3G
Control	SOX17	DMRT1	SOX17+DMRT1
0.0389	0.0392	0.0131	0.0385
0.0664	0.0726	0.0533	0.4454
0.1363	0.0666	0.1073	0.1039
0.0617	0.0432	0.2103	0.5078
0.1947	0.0841	0.2442	0.3542
0.1531	0.0061	0.1318	0.4191
0.25	0.0002	0.1802	0.4029
0.0722	0.0206	0.077	0.1819
0.177	0.0126	0.0083	0.1566
0.1476	0.0919	0.2602	0.3631
0.0829	0	0.1721	0.5077
0.0413	0.0957	0.0102	0.113
0.1989	0.4121	0.2771	0.0527
0.1206	0.2464	0.2153	0.2871
0.1279	0.0025	0.3915	0.4243
0.4206	0.024	0.0119	0.1801
0.2572	0.3431	0.0077	0.0828
0.0752	0.1028	0.3322	0.1968
0.3325	0.0983	0.2099	0.0526
0.161	0.1652	0.1196	0.0437
0.0618	0.0237	0.1544	0.0068
0.175	0.0174	0.9736	0.7529
0.1921	0.0004	0.2091	0.159
0.4118	0.0701	0.3653	0.1383
0.0945	0.0085	0.2981	0.3246
0.0347	0.0379	0.1016	0.186
0.401	0.1424	0.3956	0.7027
0.2901	0.0913	0.1534	0.1644
0.1926	0.0779	0.5127	0.2753
0.1646	0.0367	0.1314	0.0591
0.079	0.028	0.0826	0.6441
0.1903	0.3151	0.2392	0.0681
0.3245	0.0839	0.1244	0.3375
0.1578	0.1805	0.14	0.1165
0.2599	0.2284	0.1535	0.1903
0.0446	0.0963	0.1097	0.036
0.18	0.316	0.3413	0.166
0.1458	0.1269	0.0636	0.2917
0.0484	0.5493	0.028	0.0594
0.1671	0.0685	0.5272	0.3711
0.0673	0.0525	0.2223	0.261
0.3059	0.0232	0.0073	0.1588
0.3682	0.0563	0.1285	0.4069
0.0553	0.0656	0.0976	0.2235
0.1745	0.1207	0.5578	0.0504
0.0736	0.0575	0.1013	0.2847
0.2665	0.1282	1	0.2822
0.3064	0.1963	0.7997	0.148
0.1445	0.1254	0.1453	0.3677
0.1287	0.0057	0.1411	0.1755
0.3399	0.0826	0.7492	0.1638
0.4158	0.0028	0.0087	0.3343
0.1222	0.0666	0.7669	0.4666
0.136	0.0012	0.1717	0.1335
0.4363	0.201	0.1487	0.7048
0.1862	0.0315	0.389	0.225
0.1042	0.0063	0.0128	0.5481
0.1529	0.0783	0.9724	0.3701
0.2562	0.0516	0.1544	0.2499
0.0676	0.0249	0.2232	0.0991
0.0294	0.1112	0.1785	0.0263
0.5189	0.1531	0.2025	0.2114
0.0986	0.0245	0.0549	0.136
0.1019	0.3777	0.0153	0.0894
0.547	0.2017	0.0207	0.2577
0.1863	0.3883	0.0606	0.0508
0.1592	0.1524	0.0387	0.1674
0.3788	0.0531	0.6519	0.0313
0.3482	0.1288	0.1347	0.3233
0.0515	0.2116	0.0449	0.3281
0.0935	0.0945	0.2287	0.2475
0.3279	0.1966	0.5842	0.3966
0.1746	0.0886	0.1301	0.2503
0.2911	0.3526	0.7734	0.192
0.043	0.2093	0.2482	0.0533
0.1383	0.102	0.068	0.5486
0.0339	0.0672	0.2852	0.1352
0.2228	0.0077	0.5969	0.3665
0.1149	0.0045	0.2977	0.3208
0.1562	0.0049	0.1069	0.7358
0.1152		0.2449	0.1362
0.0989		0.3565	0.5571
0.2531		0.1992	0.0754
0.176		0.5725	0.1886
0.3203		0.1275	0.1724
0.0263		0.379	0.0119
0.111			0.5966
0.5397			0.3573
0.0836			0.5284
0.1465			0.155
0.0932			0.1155
0.1063			0.5384
0.1448			0.0502
0.139			0.1062
0.148			0.373
0.0696			0.4838
0.0758			0.0012
0.1457			0.0017
0.2878			0.1513
0.1873			0.0129
0.127			0.2594
0.125			0.3136
0.0686			0.1793
0.1345			0.0073
0.1788			0.0982
0.1865			0.7076
0.1095			0.3665
0.0846			0.6993
0.1239			0.3557
0.1058			0.0194
0.2794			0.3373
0.0636			0.3432
0.2196			0.012
0.0789			0.1226
0.1849			0.2579
0.0625			0.2189
0.1001			0.0405
0.0451			0.1038
0.084			0.0936
0.2213			0.0095
0.1449
0.0384
0.0638
0.2631
0.0752
0.1454
0.0272
0.0829
0.1301
0.1412
0.222
0.175
0.5462
0.2497
0.1697
0.1079
0.0648
0.0884
0.0314
0.2922

## Sheet: Fig3H
Control	SOX17	DMRT1	SOX17+DMRT1
0.2468	0.0676	0.0356	0.1364
0.2452	0.4856	0.3441	0.0716
0.7825	0.2445	0.135	0.2327
0.4457	0.8725	0.147	0.1831
0.8294	0.465	0.1542	0.1075
0.3184	0.6723	0.0806	0.0131
0.2795	0.231	0.3619	0.0713
0.3793	0.3895	0.1828	0.1393
0.1922	0.1912	0.042	0.0814
0.4539	0.2003	0.0632	0.1678
0.006	0.8419	0.4868	0.0956
0.3438	0.0787	0.1953	0.1401
0.8126	0.9499	0.0813	0.3272
0.2309	0.5945	0.0127	0.2148
0.7597	0.0698	0.1005	0.1372
0.0535	0.4377	0.2085	0.4257
0.256	0.4691	0.3199	0.0131
0.4341	0.5141	0.1925	0.1298
0.5732	0.2889	0.0202	0.045
0.1085	0.3323	0.1847	0.1124
0.3752	0.1775	0.1957	0.057
0.1509	0.6314	0.2267	0.2165
0.3201	0.1295	0.3421	0.0264
0.325	0.4676	0.0765	0.2357
0.1455	0.6718	0.3849	0.1275
0.2046	0.2571	0.4498	0.2262
0.0902	0.0234	0.0308	0.1486
0.2867	0.1976	0.0964	0.0044
0.0868	0.2652	0.0715	0.0852
0.0605	0.0162	0.0642	0.0402
0.0971	0.159	0.0209	0.08
0.4962	0.2732	0.0916	0.059
0.221	0.2481	0.3631	0.1636
0.3002	0.2821	0.4712	0.0615
0.3077	0.1408	0.0838	0.2545
0.068	0.098	0.0745	0.136
0.1085	0.0517	0.4528	0.1457
0.1479	0.016	0.1143	0.2862
0.2437	0.2785	0.1841	0.121
0.1573	0.2237	0.437	0.0809
0.4463	0.2631	0.2186	0.0521
0.5838	0.4101	0.3525	0.0592
0.1305	0.2584	0.1718	0.071
0.1774	0.3944	0.102	0.3368
0.451	0.131	0.0763	0.0474
0.1497	0.0806	0.3315	0.1863
0.1332	0.4791	0.2073	0.1092
1	0.1358	0.0008	0.0451
0.2112	0.0137	0.2495	0.5556
0.9737	0.0048	0.2643	0.2268
0.2092	0.3995	0.0274	0.3013
0.3583	0.521	0.2874	0.0237
0.3808	0.0093	0.0956	0.1
0.1429	0.0994	0.0635	0.0336
0.2209	0.1394	0.2776	0.0019
0.1693	0.1984	0.3399	0.0681
0.6134	0.3449	0.206	0.1261
0.2125	0.4316	0.1092	0.1463
0.0872	0.272	0.0292	0.1294
0.5795	0.0435	0.2661	0.1548
0.0595	0.3292	0.098	0.0967
0.1487	0.207	0.0269	0.2155
0.0145	0.2105	0.1378	0.0772
0.0624	0.1292	0.0147	0.5085
0.2072	0.0821	0.0263	0.0536
0.5969	0.1094	0.052	0.2576
0.2489	0.1228	0.0843	0.1383
0.1788	0.4459	0.2725	0.0456
0.7014	0.0858	0.4337	0.1088
0.2967	0.3803	0.053	0.1058
0.1347	0.1565	0.483	0.1433
0.3243	0.1561	0.0408	0.1278
0.7659	0.3784	0.1484	0.339
0.6253	0.3572	0.1428	0.0129
0.5488	0.1718	0.0698	0.2007
0.3189	0.138	0.3119	0.0333
0.1379	0.143	0.1103	0.2968
0.4373	0.9804	0.1278	0.0059
0.3806	0.3916	0.0155	0.0535
0.4276	0.0239	0.0547	0.0099
0.2087	0.0114	0.1404	0.1989
0.09	0.2849	0.0698	0.206
0.0399	0.2421	0.2917	0.1948
0.1199	0.0853	0.3347	0.1315
0.0859	0.4473	0.4387	0.1394
0.0636	0.2394	0.1908	0.1241
0.0323	0.1218	0.2878	0.0835
0.0635	0.0893	0.0589	0.1343
0.8777	0.6157	0.1104	0.075
0.6987	0.1036	0.2213	0.1877
0.2552	0	0.1089	0.1677
0.1452	0.0931	0.0592	0.1054
0.3465	0.0037	0.2476	0.181
0.4365	0.1207	0.2595	0.1436
0.444	0.241	0.067	0.3979
0.0855	0.0911	0.2164	0.3132
0.6268	0.0208	0.1819	0.1861
0.3241	0.1977	0.1222	0.1227
0.2365	0.1524	0.0832	0.4238
0.629	0.0134	0.3274	0.0201
0.0452	0.0678	0.0219	0.14
0.2562	0.3821	0.0529	0.1322
0.5328	0.4993	0.359	0.4705
0.1263	0.08	0.224	0.2661
0.2698	0.2493	0.0413	0.0115
0.1936	0.4251	0.2183	0.0136
0.2865	0.1436	0.133	0.0118
0.3866	0.1625	0.1074	0.0554
0.1789	0.2449		0.2478
0.0356	0.2917		0.1313
0.1307	0.4441		0.0284
0.1551	0.0288		0.0056
0.1443	0.0886		0.0007
	0.2105		0.2299
	0.093
	0.0922
	0.3624
	0.9577
	0.5186
	0.3595
	0.0054
	0.1185
	0.0929
	0.2539
	0.2338
	0.3591
	0.0976
	0.464
	0.0357
	0.0893
