# Supplementary material for: DMRT1 regulates human germline commitment
Source: Nat Cell Biol. 2023 Sep 14;25(10):1439–52. doi: 10.1038/s41556-023-01224-7 (PMC10567552; doi:10.1038/s41556-023-01224-7)
Supplement: Supplementary file 6 — Statistical source data. [file 41556_2023_1224_MOESM6_ESM.xlsx]

## Sheet: Fig6I
			Rep1	Rep2
dox(-)	DMRT1	TKp	1.00496	0.989848
dox(-)	DMRT1	TKp-SV40	1.36582	1.19893
dox	DMRT1	peak1	1.38824	1.55257
dox	DMRT1	peak1_noDM	1.19397	1.23203
dox	DMRT1	peak2	1.12609	3.04879
dox	DMRT1	peak2_noDM	0.921524	2.08301
dox	DMRT1	peak3	1.20532	1.21644
dox	DMRT1	peak3_noDM	0.724839	0.859731
dox	DMRT1	peak1+2+3	1.58177	1.3317
