# Supplementary material for: DMRT1 regulates human germline commitment
Source: Nat Cell Biol. 2023 Sep 14;25(10):1439–52. doi: 10.1038/s41556-023-01224-7 (PMC10567552; doi:10.1038/s41556-023-01224-7)
Supplement: Supplementary file 7 — Statistical source data. [file 41556_2023_1224_MOESM7_ESM.xlsx]

## Sheet: Fig7J
				Ave
Rep1	dox(-)	DMRT1	TKp	1.00496
Rep2	dox(-)	DMRT1	TKp	0.989848
Rep1	dox(-)	DMRT1	TKp-SV40	1.36582
Rep2	dox(-)	DMRT1	TKp-SV40	1.19893
Rep1	dox	DMRT1	ALR	1.87667
Rep2	dox	DMRT1	ALR	1.42269
Rep1	dox	DMRT1	ALR_noDM	0.818547
Rep2	dox	DMRT1	ALR_noDM	0.556198
