# Supplementary material for: DMRT1 regulates human germline commitment
Source: Nat Cell Biol. 2023 Sep 14;25(10):1439–52. doi: 10.1038/s41556-023-01224-7 (PMC10567552; doi:10.1038/s41556-023-01224-7)
Supplement: Supplementary file 9 — Statistical source data. [file 41556_2023_1224_MOESM9_ESM.xlsx]

## Sheet: EDFig1f
genes	sample	Relative Avg
SOX17	S17PR_BSE(-)DEXdox(-)	4.37061
SOX17	S17PR_BSE(-)DEXdox(+)	6.9942
SOX17	S17PR_BSE(+)DEXdox(-)	1
SOX17	S17PR_BSE(+)DEXdox(+)	7.9455
PRDM1	S17PR_BSE(-)DEXdox(-)	5.13964
PRDM1	S17PR_BSE(-)DEXdox(+)	730.543
PRDM1	S17PR_BSE(+)DEXdox(-)	1
PRDM1	S17PR_BSE(+)DEXdox(+)	872.173
NANOS3	S17PR_BSE(-)DEXdox(-)	811.999
NANOS3	S17PR_BSE(-)DEXdox(+)	10292.6
NANOS3	S17PR_BSE(+)DEXdox(-)	1
NANOS3	S17PR_BSE(+)DEXdox(+)	3911.86
CD38	S17PR_BSE(-)DEXdox(-)	128.965
CD38	S17PR_BSE(-)DEXdox(+)	26.0581
CD38	S17PR_BSE(+)DEXdox(-)	1
CD38	S17PR_BSE(+)DEXdox(+)	36.6135
DMRT1	S17PR_BSE(-)DEXdox(-)	1.55473
DMRT1	S17PR_BSE(-)DEXdox(+)	219.158
DMRT1	S17PR_BSE(+)DEXdox(-)	1
DMRT1	S17PR_BSE(+)DEXdox(+)	624.896
CDH5	S17PR_BSE(-)DEXdox(-)	0.324622
CDH5	S17PR_BSE(-)DEXdox(+)	0.0788447
CDH5	S17PR_BSE(+)DEXdox(-)	1
CDH5	S17PR_BSE(+)DEXdox(+)	1.08471

## Sheet: EDFig1g
SOX17	rep1	rep2	average
Parental	0.0738922	0.0355104	0.0547013
S17PRc1	1.8502	2.33911	2.09465
S17PRc2	6.82898	4.45959	5.64428
PRDM1	rep1	rep2	average
Parental	0.000178604	0.000190582	0.000184593
S17PRc1	3.10017	3.6787	3.38943
S17PRc2	3.76605	6.02546	4.89576

## Sheet: EDFig1h
	endo SOX17	tg SOX17	PRDM1
PGCLCd5	1	n.d.	1
clone 1	0.381488	0.679257	18.3797
clone 2	1.85505	1.65476	31.4696

## Sheet: EDFig1i
	BSE	DEX (uM)	dox (ug/ml)	%N3+DM+ in N3
rep1	no Cy	25	0.25	28.8837
rep1	no Cy	50	0.5	31.3984
rep1	no Cy	100	1	33.4975
rep1	no Cy	200	2	31.4904
rep1	no Cy	400	4	25.5533
rep1	BSE	25	0.25	9.6718
rep1	BSE	50	0.5	11.5663
rep1	BSE	100	1	12.2765
rep1	BSE	200	2	13.6912
rep1	BSE	400	4	14.2941
rep2	no Cy	12.5	0.125	25.608
rep2	no Cy	40	0.4	26.4398
rep2	no Cy	100	1	29.8329
rep2	no Cy	300	3	24.4111
rep2	BSE	12.5	0.125	7.39092
rep2	BSE	40	0.4	11.5314
rep2	BSE	100	1	15.9132
rep2	BSE	300	3	14.8753

## Sheet: EDFig1j
	BSE	DEX (uM)	dox (ug/ml)	%N3+DM+ in N3
rep1	no Cy	25	1	40.0504
rep1	no Cy	100	1	33.4975
rep1	no Cy	400	1	31.1111
rep2	no Cy	12.5	1	36.2416
rep2	no Cy	100	1	29.8329
rep2	no Cy	800	1	13.7785

## Sheet: EDFig1k
	BSE	DEX (uM)	dox (ug/ml)	%N3+DM+ in N3
rep1	no Cy	100	0.25	25.9887
rep1	no Cy	100	1	33.4975
rep2	no Cy	100	0.125	18.6207
rep2	no Cy	100	1	29.8329
rep2	no Cy	100	8	14.6032
rep2	no Cy	100	0.125	21.1493
rep2	no Cy	100	1	29.8329
rep2	no Cy	100	8	12.8458
