# Supplementary material for: DMRT1 regulates human germline commitment
Source: Nat Cell Biol. 2023 Sep 14;25(10):1439–52. doi: 10.1038/s41556-023-01224-7 (PMC10567552; doi:10.1038/s41556-023-01224-7)
Supplement: Supplementary file 10 — Statistical source data. [file 41556_2023_1224_MOESM10_ESM.xlsx]

## Sheet: FigS3D
SOX17	rep1	rep2	average
Parental	0.0112153	0.00257723	0.00689627
S17PRc1	10.4733	4.95995	7.71664
S17PRc2	2.24162	1.4716	1.85661
DMRT1	rep1	rep2	average
Parental	2.54055e-05	0.00391565	0.00197053
S17PRc1	14.519	21.7219	18.1205
S17PRc2	10.3147	16.4983	13.4065

## Sheet: FigS3E
	endo SOX17	tg SOX17	DMRT1
PGCLCd3+6	1	n.d	1
clone 1	2.01963	1.3476	4.39896
clone 2	0.996958	2.04767	25.2721

## Sheet: FigS3I
gene	Sample Name	Relative Avg
SOX17	Shef-6_S17DM_con_no DEXdox_d4	1.00992
SOX17	Shef-6_S17DM_DEXdox_d4	4.3957
gene	Sample Name	Relative Avg
DMRT1	Shef-6_S17DM_con_no DEXdox_d4	0.952008
DMRT1	Shef-6_S17DM_DEXdox_d4	1172.39
gene	Sample Name	Relative Avg
DAZL	Shef-6_S17DM_con_no DEXdox_d4	0.643687
DAZL	Shef-6_S17DM_DEXdox_d4	164.238
gene	Sample Name	Relative Avg
PRDM1	Shef-6_S17DM_con_no DEXdox_d4	1.01167
PRDM1	Shef-6_S17DM_DEXdox_d4	3.92655
gene	Sample Name	Relative Avg
NANOS3	Shef-6_S17DM_con_no DEXdox_d4	0.714196
NANOS3	Shef-6_S17DM_DEXdox_d4	16.0815
gene	Sample Name	Relative Avg
PIWIL1	Shef-6_S17DM_con_no DEXdox_d4	n.d
PIWIL1	Shef-6_S17DM_DEXdox_d4	0.677913
gene	Sample Name	Relative Avg
PIWIL2	Shef-6_S17DM_con_no DEXdox_d4	n.d
PIWIL2	Shef-6_S17DM_DEXdox_d4	0.932365
gene	Sample Name	Relative Avg
POU5F1	Shef-6_S17DM_con_no DEXdox_d4	0.986378
POU5F1	Shef-6_S17DM_DEXdox_d4	0.243474
gene	Sample Name	Relative Avg
NANOG	Shef-6_S17DM_con_no DEXdox_d4	0.975035
NANOG	Shef-6_S17DM_DEXdox_d4	0.233553
gene	Sample Name	Relative Avg
DNMT1	Shef-6_S17DM_con_no DEXdox_d4	0.977829
DNMT1	Shef-6_S17DM_DEXdox_d4	0.724435
gene	Sample Name	Relative Avg
DNMT3A	Shef-6_S17DM_con_no DEXdox_d4	1.02015
DNMT3A	Shef-6_S17DM_DEXdox_d4	1.20615
gene	Sample Name	Relative Avg
DNMT3B	Shef-6_S17DM_con_no DEXdox_d4	0.984433
DNMT3B	Shef-6_S17DM_DEXdox_d4	0.0563457
gene	Sample Name	Relative Avg
TET1	Shef-6_S17DM_con_no DEXdox_d4	0.813666
TET1	Shef-6_S17DM_DEXdox_d4	1.05229
gene	Sample Name	Relative Avg
TET2	Shef-6_S17DM_con_no DEXdox_d4	1.16814
TET2	Shef-6_S17DM_DEXdox_d4	10.463
gene	Sample Name	Relative Avg
TET3	Shef-6_S17DM_con_no DEXdox_d4	0.948755
TET3	Shef-6_S17DM_DEXdox_d4	10.6057
n.d. not determined
